# Supplementary material for: 3,3′-Diindolylmethane Suppresses the Growth of Hepatocellular Carcinoma by Regulating Its Invasion, Migration, and ER Stress-Mediated Mitochondrial Apoptosis
Source: Cells. 2021 May 12;10(5):1178. doi: 10.3390/cells10051178 (PMC8151225; doi:10.3390/cells10051178)
Supplement: Supplementary file 1 [file cells-10-01178-s001.zip]

Archive with 1 entries (1 files):
- cells-1178882-supplementary.pdf
